# Supplementary material for: Baseline gut microbiome composition predicts metformin therapy short-term efficacy in newly diagnosed type 2 diabetes patients
Source: PLoS One. 2020 Oct 30;15(10):e0241338. doi: 10.1371/journal.pone.0241338 (PMC7598494; doi:10.1371/journal.pone.0241338)
Supplement: S2 Table — (XLSX) [file pone.0241338.s008.xlsx]

## Sheet: Legend
S2 Table. Effect sizes and p-values of performed comparisons with limma+voom analysis.
Subtable	Description
H_M7d_vs_M0_tax	Changes in taxonomic profile comparing M7d versus M0 samples in healthy cohort
H_M24h_vs_M0_tax	Changes in taxonomic profile comparing M24h versus M0 samples in healthy cohort
T2D_M7d_vs_M0_tax	Changes in taxonomic profile comparing M7d versus M0 samples in T2D patient cohort
H_SE_M0_tax	Differences between subgroups of no/mild side-effects and severe side-effects in healthy cohort before starting metformin therapy (M0 time point)
H_SE_M7d_tax	Differences between subgroups of no/mild side-effects and severe side-effects in healthy cohort after a week-long metformin therapy (M7d time point)
T2D_SE_M0_tax	Differences between subgroups of no/mild side-effects and severe side-effects in T2D patient cohort before starting metformin therapy (M0 time point)
T2D_SE_M7d_tax	Differences between subgroups of no/mild side-effects and severe side-effects in T2D patient cohort after a week-long metformin therapy (M7d time point)
H_M7d_vs_M0_path	Changes in pathway abundances comparing M7d versus M0 samples in healthy cohort
T2D_M7d_vs_M0_path	Changes in pathway abundances comparing M7d versus M0 samples in T2D patient cohort
R_vs_NR_M0_tax	Differences in taxonomic profile between therapy Responders and Non-Responders at M0 time point

## Sheet: H_M7d_vs_M0_tax
Taxonomic group	logFC	P.Value	adj.P.Val
k__Bacteria|p__Proteobacteria|c__Gammaproteobacteria|o__Enterobacteriales|f__Enterobacteriaceae|g__Escherichia|s__Escherichia_unclassified	0.525242	3.51798e-10	9.92069e-08
k__Bacteria|p__Firmicutes|c__Clostridia|o__Clostridiales|f__Peptostreptococcaceae|g__Peptostreptococcaceae_noname	-0.579143	4.64609e-09	6.55099e-07
k__Bacteria|p__Proteobacteria|c__Gammaproteobacteria	1.16331	1.53175e-08	1.37946e-06
k__Bacteria|p__Bacteroidetes|c__Bacteroidia|o__Bacteroidales|f__Rikenellaceae|g__Alistipes|s__Alistipes_onderdonkii	0.6598	2.44585e-08	1.37946e-06
k__Bacteria|p__Bacteroidetes|c__Bacteroidia|o__Bacteroidales|f__Rikenellaceae|g__Alistipes|s__Alistipes_onderdonkii|t__GCF_000374505	0.6598	2.44585e-08	1.37946e-06
k__Bacteria|p__Proteobacteria|c__Gammaproteobacteria|o__Enterobacteriales	1.09598	1.60032e-07	6.44699e-06
k__Bacteria|p__Proteobacteria|c__Gammaproteobacteria|o__Enterobacteriales|f__Enterobacteriaceae	1.09598	1.60032e-07	6.44699e-06
k__Bacteria|p__Firmicutes|c__Clostridia|o__Clostridiales|f__Peptostreptococcaceae	-0.544922	2.40827e-07	8.48915e-06
k__Bacteria|p__Firmicutes|c__Clostridia|o__Clostridiales|f__Oscillospiraceae	0.365581	3.82008e-07	9.7933e-06
k__Bacteria|p__Firmicutes|c__Clostridia|o__Clostridiales|f__Oscillospiraceae|g__Oscillibacter	0.365581	3.82008e-07	9.7933e-06
k__Bacteria|p__Firmicutes|c__Clostridia|o__Clostridiales|f__Oscillospiraceae|g__Oscillibacter|s__Oscillibacter_unclassified	0.365581	3.82008e-07	9.7933e-06
k__Bacteria|p__Proteobacteria|c__Deltaproteobacteria|o__Desulfovibrionales|f__Desulfovibrionaceae|g__Bilophila	0.384424	5.77859e-07	1.28373e-05
k__Bacteria|p__Proteobacteria|c__Deltaproteobacteria|o__Desulfovibrionales|f__Desulfovibrionaceae|g__Bilophila|s__Bilophila_unclassified	0.375345	5.91791e-07	1.28373e-05
k__Bacteria|p__Firmicutes|c__Bacilli|o__Lactobacillales|f__Streptococcaceae|g__Streptococcus|s__Streptococcus_thermophilus	0.640714	1.03756e-06	1.95061e-05
k__Bacteria|p__Firmicutes|c__Bacilli|o__Lactobacillales|f__Streptococcaceae|g__Streptococcus|s__Streptococcus_thermophilus|t__Streptococcus_thermophilus_unclassified	0.640714	1.03756e-06	1.95061e-05
k__Bacteria|p__Firmicutes|c__Negativicutes	-0.811562	2.2358e-06	3.28702e-05
k__Bacteria|p__Firmicutes|c__Negativicutes|o__Selenomonadales	-0.811562	2.2358e-06	3.28702e-05
k__Bacteria|p__Proteobacteria|c__Gammaproteobacteria|o__Enterobacteriales|f__Enterobacteriaceae|g__Escherichia	0.963873	2.50416e-06	3.36273e-05
k__Bacteria|p__Proteobacteria|c__Deltaproteobacteria	0.370533	2.33122e-06	3.28702e-05
k__Bacteria|p__Proteobacteria|c__Deltaproteobacteria|o__Desulfovibrionales	0.370533	2.33122e-06	3.28702e-05
k__Bacteria|p__Proteobacteria|c__Deltaproteobacteria|o__Desulfovibrionales|f__Desulfovibrionaceae	0.370533	2.33122e-06	3.28702e-05
k__Bacteria|p__Proteobacteria	1.09296	6.54885e-06	8.39443e-05
k__Bacteria|p__Bacteroidetes|c__Bacteroidia|o__Bacteroidales|f__Porphyromonadaceae|g__Parabacteroides|s__Parabacteroides_unclassified	0.480857	1.39747e-05	0.000171342
k__Bacteria|p__Bacteroidetes|c__Bacteroidia|o__Bacteroidales|f__Porphyromonadaceae|g__Barnesiella	-0.602189	3.30418e-05	0.000321303
k__Bacteria|p__Bacteroidetes|c__Bacteroidia|o__Bacteroidales|f__Porphyromonadaceae|g__Barnesiella|s__Barnesiella_intestinihominis	-0.602189	3.30418e-05	0.000321303
k__Bacteria|p__Bacteroidetes|c__Bacteroidia|o__Bacteroidales|f__Porphyromonadaceae|g__Barnesiella|s__Barnesiella_intestinihominis|t__GCF_000296465	-0.602189	3.30418e-05	0.000321303
k__Bacteria|p__Bacteroidetes|c__Bacteroidia|o__Bacteroidales|f__Bacteroidaceae|g__Bacteroides|s__Bacteroides_finegoldii	0.273089	2.29872e-05	0.000259296
k__Bacteria|p__Bacteroidetes|c__Bacteroidia|o__Bacteroidales|f__Bacteroidaceae|g__Bacteroides|s__Bacteroides_finegoldii|t__Bacteroides_finegoldii_unclassified	0.273089	2.29872e-05	0.000259296
k__Bacteria|p__Firmicutes|c__Negativicutes|o__Selenomonadales|f__Veillonellaceae	-0.555694	3.04824e-05	0.000321303
k__Bacteria|p__Proteobacteria|c__Gammaproteobacteria|o__Enterobacteriales|f__Enterobacteriaceae|g__Escherichia|s__Escherichia_coli	0.846041	4.90525e-05	0.00044622
k__Bacteria|p__Proteobacteria|c__Gammaproteobacteria|o__Enterobacteriales|f__Enterobacteriaceae|g__Escherichia|s__Escherichia_coli|t__Escherichia_coli_unclassified	0.846041	4.90525e-05	0.00044622
k__Bacteria|p__Firmicutes|c__Clostridia|o__Clostridiales|f__Peptostreptococcaceae|g__Peptostreptococcaceae_noname|s__Peptostreptococcaceae_noname_unclassified	-0.371725	8.85447e-05	0.0007803
k__Bacteria|p__Bacteroidetes|c__Bacteroidia|o__Bacteroidales|f__Porphyromonadaceae|g__Coprobacter	0.201932	0.000122979	0.000990862
k__Bacteria|p__Bacteroidetes|c__Bacteroidia|o__Bacteroidales|f__Porphyromonadaceae|g__Coprobacter|s__Coprobacter_fastidiosus	0.201932	0.000122979	0.000990862
k__Bacteria|p__Bacteroidetes|c__Bacteroidia|o__Bacteroidales|f__Porphyromonadaceae|g__Coprobacter|s__Coprobacter_fastidiosus|t__GCF_000473955	0.201932	0.000122979	0.000990862
k__Bacteria|p__Firmicutes|c__Bacilli|o__Lactobacillales|f__Streptococcaceae	0.637416	0.00023829	0.00167994
k__Bacteria|p__Actinobacteria|c__Actinobacteria|o__Coriobacteriales|f__Coriobacteriaceae|g__Eggerthella	0.182529	0.000157302	0.0012322
k__Bacteria|p__Bacteroidetes|c__Bacteroidia|o__Bacteroidales|f__Bacteroidaceae|g__Bacteroides|s__Bacteroides_clarus	0.215241	0.00020059	0.00146061
k__Bacteria|p__Bacteroidetes|c__Bacteroidia|o__Bacteroidales|f__Bacteroidaceae|g__Bacteroides|s__Bacteroides_clarus|t__GCF_000195615	0.215241	0.00020059	0.00146061
k__Bacteria|p__Actinobacteria|c__Actinobacteria|o__Bifidobacteriales	-0.778965	0.000374739	0.00215666
k__Bacteria|p__Actinobacteria|c__Actinobacteria|o__Bifidobacteriales|f__Bifidobacteriaceae	-0.778965	0.000374739	0.00215666
k__Bacteria|p__Actinobacteria|c__Actinobacteria|o__Bifidobacteriales|f__Bifidobacteriaceae|g__Bifidobacterium	-0.778965	0.000374739	0.00215666
k__Bacteria|p__Actinobacteria|c__Actinobacteria|o__Coriobacteriales|f__Coriobacteriaceae|g__Eggerthella|s__Eggerthella_unclassified	0.179399	0.000202	0.00146061
k__Bacteria|p__Bacteroidetes|c__Bacteroidia|o__Bacteroidales|f__Bacteroidaceae|g__Bacteroides|s__Bacteroides_fragilis	0.266071	0.000259227	0.00174052
k__Bacteria|p__Bacteroidetes|c__Bacteroidia|o__Bacteroidales|f__Bacteroidaceae|g__Bacteroides|s__Bacteroides_fragilis|t__Bacteroides_fragilis_unclassified	0.266071	0.000259227	0.00174052
k__Bacteria|p__Bacteroidetes|c__Bacteroidia|o__Bacteroidales|f__Rikenellaceae|g__Alistipes|s__Alistipes_finegoldii	0.283794	0.000273206	0.001751
k__Bacteria|p__Bacteroidetes|c__Bacteroidia|o__Bacteroidales|f__Rikenellaceae|g__Alistipes|s__Alistipes_finegoldii|t__GCF_000265365	0.283794	0.000273206	0.001751
k__Bacteria|p__Bacteroidetes|c__Bacteroidia|o__Bacteroidales|f__Porphyromonadaceae|g__Odoribacter|s__Odoribacter_laneus	0.253416	0.000308684	0.00189237
k__Bacteria|p__Bacteroidetes|c__Bacteroidia|o__Bacteroidales|f__Porphyromonadaceae|g__Odoribacter|s__Odoribacter_laneus|t__GCF_000243215	0.253416	0.000308684	0.00189237
k__Bacteria|p__Actinobacteria|c__Actinobacteria|o__Bifidobacteriales|f__Bifidobacteriaceae|g__Bifidobacterium|s__Bifidobacterium_longum	-0.5864	0.000569136	0.00291812
k__Bacteria|p__Actinobacteria|c__Actinobacteria|o__Bifidobacteriales|f__Bifidobacteriaceae|g__Bifidobacterium|s__Bifidobacterium_longum|t__Bifidobacterium_longum_unclassified	-0.5864	0.000569136	0.00291812
k__Bacteria|p__Firmicutes|c__Negativicutes|o__Selenomonadales|f__Veillonellaceae|g__Dialister|s__Dialister_invisus	-0.420291	0.000438981	0.00242731
k__Bacteria|p__Firmicutes|c__Negativicutes|o__Selenomonadales|f__Veillonellaceae|g__Dialister|s__Dialister_invisus|t__GCF_000160055	-0.420291	0.000438981	0.00242731
k__Bacteria|p__Bacteroidetes|c__Bacteroidia|o__Bacteroidales|f__Porphyromonadaceae|g__Parabacteroides|s__Parabacteroides_merdae	-0.397674	0.000616501	0.00305006
k__Bacteria|p__Bacteroidetes|c__Bacteroidia|o__Bacteroidales|f__Porphyromonadaceae|g__Parabacteroides|s__Parabacteroides_merdae|t__Parabacteroides_merdae_unclassified	-0.397674	0.000616501	0.00305006
k__Bacteria|p__Bacteroidetes|c__Bacteroidia|o__Bacteroidales|f__Bacteroidaceae|g__Bacteroides|s__Bacteroides_faecis	0.174206	0.000467872	0.00248943
k__Bacteria|p__Bacteroidetes|c__Bacteroidia|o__Bacteroidales|f__Bacteroidaceae|g__Bacteroides|s__Bacteroides_faecis|t__GCF_000226135	0.174206	0.000467872	0.00248943
k__Bacteria|p__Firmicutes|c__Negativicutes|o__Selenomonadales|f__Veillonellaceae|g__Dialister	-0.40205	0.000693056	0.00336969
k__Bacteria|p__Bacteroidetes|c__Bacteroidia|o__Bacteroidales|f__Porphyromonadaceae|g__Odoribacter	0.431588	0.000821712	0.00376783
k__Bacteria|p__Bacteroidetes|c__Bacteroidia|o__Bacteroidales|f__Bacteroidaceae|g__Bacteroides|s__Bacteroides_thetaiotaomicron	0.322528	0.000841749	0.00376783
k__Bacteria|p__Bacteroidetes|c__Bacteroidia|o__Bacteroidales|f__Bacteroidaceae|g__Bacteroides|s__Bacteroides_thetaiotaomicron|t__Bacteroides_thetaiotaomicron_unclassified	0.322528	0.000841749	0.00376783
k__Bacteria|p__Firmicutes|c__Clostridia|o__Clostridiales|f__Peptostreptococcaceae|g__Peptostreptococcaceae_noname|s__Clostridium_bartlettii	-0.217761	0.000770263	0.00362023
k__Bacteria|p__Firmicutes|c__Clostridia|o__Clostridiales|f__Peptostreptococcaceae|g__Peptostreptococcaceae_noname|s__Clostridium_bartlettii|t__GCF_000154445	-0.217761	0.000770263	0.00362023
k__Viruses|p__Viruses_noname|c__Viruses_noname|o__Caudovirales|f__Siphoviridae|g__C2likevirus	0.412163	0.00106136	0.00460469
k__Viruses|p__Viruses_noname|c__Viruses_noname|o__Caudovirales|f__Siphoviridae|g__C2likevirus|s__C2likevirus_unclassified	0.412163	0.00106136	0.00460469
k__Bacteria|p__Firmicutes|c__Clostridia|o__Clostridiales|f__Lachnospiraceae|g__Dorea|s__Dorea_formicigenerans	0.365989	0.00152726	0.00592553
k__Bacteria|p__Firmicutes|c__Clostridia|o__Clostridiales|f__Lachnospiraceae|g__Dorea|s__Dorea_formicigenerans|t__Dorea_formicigenerans_unclassified	0.365989	0.00152726	0.00592553
k__Bacteria|p__Bacteroidetes|c__Bacteroidia|o__Bacteroidales|f__Bacteroidaceae|g__Bacteroides|s__Bacteroides_eggerthii	0.575063	0.00139906	0.00571791
k__Bacteria|p__Bacteroidetes|c__Bacteroidia|o__Bacteroidales|f__Bacteroidaceae|g__Bacteroides|s__Bacteroides_eggerthii|t__Bacteroides_eggerthii_unclassified	0.575063	0.00139906	0.00571791
k__Bacteria|p__Firmicutes|c__Clostridia|o__Clostridiales|f__Lachnospiraceae|g__Lachnospiraceae_noname|s__Lachnospiraceae_bacterium_3_1_46FAA	0.190025	0.00124203	0.00522763
k__Bacteria|p__Firmicutes|c__Clostridia|o__Clostridiales|f__Lachnospiraceae|g__Lachnospiraceae_noname|s__Lachnospiraceae_bacterium_3_1_46FAA|t__GCF_000209405	0.190025	0.00124203	0.00522763
k__Bacteria|p__Actinobacteria|c__Actinobacteria|o__Coriobacteriales|f__Coriobacteriaceae|g__Adlercreutzia	0.154679	0.00155493	0.00592553
k__Bacteria|p__Actinobacteria|c__Actinobacteria|o__Coriobacteriales|f__Coriobacteriaceae|g__Adlercreutzia|s__Adlercreutzia_equolifaciens	0.154679	0.00155493	0.00592553
k__Bacteria|p__Actinobacteria|c__Actinobacteria|o__Coriobacteriales|f__Coriobacteriaceae|g__Adlercreutzia|s__Adlercreutzia_equolifaciens|t__GCF_000478885	0.154679	0.00155493	0.00592553
k__Bacteria|p__Bacteroidetes|c__Bacteroidia|o__Bacteroidales|f__Bacteroidaceae|g__Bacteroides|s__Bacteroides_cellulosilyticus	0.524114	0.00359217	0.0133288
k__Bacteria|p__Bacteroidetes|c__Bacteroidia|o__Bacteroidales|f__Bacteroidaceae|g__Bacteroides|s__Bacteroides_cellulosilyticus|t__Bacteroides_cellulosilyticus_unclassified	0.524114	0.00359217	0.0133288
k__Bacteria|p__Actinobacteria	-0.524593	0.00401901	0.0145303
k__Bacteria|p__Actinobacteria|c__Actinobacteria	-0.524593	0.00401901	0.0145303
k__Bacteria|p__Verrucomicrobia	0.644427	0.00588635	0.0186511
k__Bacteria|p__Verrucomicrobia|c__Verrucomicrobiae	0.644427	0.00588635	0.0186511
k__Bacteria|p__Verrucomicrobia|c__Verrucomicrobiae|o__Verrucomicrobiales	0.644427	0.00588635	0.0186511
k__Bacteria|p__Verrucomicrobia|c__Verrucomicrobiae|o__Verrucomicrobiales|f__Verrucomicrobiaceae	0.644427	0.00588635	0.0186511
k__Bacteria|p__Verrucomicrobia|c__Verrucomicrobiae|o__Verrucomicrobiales|f__Verrucomicrobiaceae|g__Akkermansia	0.644427	0.00588635	0.0186511
k__Bacteria|p__Verrucomicrobia|c__Verrucomicrobiae|o__Verrucomicrobiales|f__Verrucomicrobiaceae|g__Akkermansia|s__Akkermansia_muciniphila	0.644427	0.00588635	0.0186511
k__Bacteria|p__Verrucomicrobia|c__Verrucomicrobiae|o__Verrucomicrobiales|f__Verrucomicrobiaceae|g__Akkermansia|s__Akkermansia_muciniphila|t__GCF_000020225	0.644427	0.00588635	0.0186511
k__Bacteria|p__Firmicutes|c__Clostridia|o__Clostridiales|f__Eubacteriaceae|g__Eubacterium|s__Eubacterium_hallii	0.38141	0.00670993	0.0204667
k__Bacteria|p__Firmicutes|c__Clostridia|o__Clostridiales|f__Eubacteriaceae|g__Eubacterium|s__Eubacterium_hallii|t__GCF_000173975	0.38141	0.00670993	0.0204667
k__Bacteria|p__Firmicutes|c__Bacilli	0.468796	0.00711058	0.0210719
k__Bacteria|p__Firmicutes|c__Bacilli|o__Lactobacillales	0.468796	0.00711058	0.0210719
k__Bacteria|p__Bacteroidetes|c__Bacteroidia|o__Bacteroidales|f__Porphyromonadaceae|g__Parabacteroides|s__Parabacteroides_distasonis	0.294086	0.00554963	0.0186511
k__Bacteria|p__Bacteroidetes|c__Bacteroidia|o__Bacteroidales|f__Porphyromonadaceae|g__Parabacteroides|s__Parabacteroides_distasonis|t__Parabacteroides_distasonis_unclassified	0.294086	0.00554963	0.0186511
k__Bacteria|p__Firmicutes|c__Clostridia|o__Clostridiales|f__Eubacteriaceae|g__Eubacterium|s__Eubacterium_ramulus	0.284987	0.00786629	0.022407
k__Bacteria|p__Firmicutes|c__Clostridia|o__Clostridiales|f__Eubacteriaceae|g__Eubacterium|s__Eubacterium_ramulus|t__GCF_000469345	0.284987	0.00786629	0.022407
k__Bacteria|p__Bacteroidetes|c__Bacteroidia|o__Bacteroidales|f__Bacteroidaceae|g__Bacteroides|s__Bacteroides_stercoris	0.519865	0.0100417	0.026969
k__Bacteria|p__Bacteroidetes|c__Bacteroidia|o__Bacteroidales|f__Bacteroidaceae|g__Bacteroides|s__Bacteroides_stercoris|t__Bacteroides_stercoris_unclassified	0.519865	0.0100417	0.026969
k__Bacteria|p__Firmicutes|c__Bacilli|o__Lactobacillales|f__Enterococcaceae	0.235295	0.00509711	0.0179673
k__Bacteria|p__Firmicutes|c__Bacilli|o__Lactobacillales|f__Enterococcaceae|g__Enterococcus	0.235295	0.00509711	0.0179673
k__Bacteria|p__Firmicutes|c__Clostridia|o__Clostridiales|f__Eubacteriaceae|g__Eubacterium|s__Eubacterium_siraeum	-0.404006	0.0099616	0.026969
k__Bacteria|p__Firmicutes|c__Clostridia|o__Clostridiales|f__Eubacteriaceae|g__Eubacterium|s__Eubacterium_siraeum|t__Eubacterium_siraeum_unclassified	-0.404006	0.0099616	0.026969
k__Bacteria|p__Firmicutes|c__Clostridia|o__Clostridiales|f__Lachnospiraceae|g__Lachnospiraceae_noname|s__Lachnospiraceae_bacterium_8_1_57FAA	-0.292951	0.00848943	0.0237032
k__Bacteria|p__Firmicutes|c__Clostridia|o__Clostridiales|f__Lachnospiraceae|g__Lachnospiraceae_noname|s__Lachnospiraceae_bacterium_8_1_57FAA|t__GCF_000185545	-0.292951	0.00848943	0.0237032
k__Bacteria|p__Firmicutes|c__Bacilli|o__Lactobacillales|f__Streptococcaceae|g__Streptococcus	0.401565	0.0125687	0.0325172
k__Bacteria|p__Firmicutes|c__Clostridia|o__Clostridiales|f__Eubacteriaceae|g__Eubacterium|s__Eubacterium_ventriosum	0.170396	0.00724814	0.0210719
k__Bacteria|p__Firmicutes|c__Clostridia|o__Clostridiales|f__Eubacteriaceae|g__Eubacterium|s__Eubacterium_ventriosum|t__GCF_000153885	0.170396	0.00724814	0.0210719
k__Bacteria|p__Firmicutes|c__Bacilli|o__Lactobacillales|f__Streptococcaceae|g__Streptococcus|s__Streptococcus_parasanguinis	0.130712	0.00674965	0.0204667
k__Bacteria|p__Firmicutes|c__Bacilli|o__Lactobacillales|f__Streptococcaceae|g__Streptococcus|s__Streptococcus_parasanguinis|t__Streptococcus_parasanguinis_unclassified	0.130712	0.00674965	0.0204667
k__Bacteria|p__Bacteroidetes|c__Bacteroidia|o__Bacteroidales|f__Bacteroidaceae	0.344481	0.0196019	0.0480672
k__Bacteria|p__Bacteroidetes|c__Bacteroidia|o__Bacteroidales|f__Bacteroidaceae|g__Bacteroides	0.344481	0.0196019	0.0480672
k__Bacteria|p__Bacteroidetes|c__Bacteroidia|o__Bacteroidales|f__Prevotellaceae|g__Paraprevotella|s__Paraprevotella_clara	0.125323	0.0102603	0.0270412
k__Bacteria|p__Bacteroidetes|c__Bacteroidia|o__Bacteroidales|f__Prevotellaceae|g__Paraprevotella|s__Paraprevotella_clara|t__GCF_000233955	0.125323	0.0102603	0.0270412
k__Bacteria|p__Firmicutes|c__Bacilli|o__Lactobacillales|f__Streptococcaceae|g__Lactococcus	0.196259	0.0109566	0.028609
k__Bacteria|p__Bacteroidetes|c__Bacteroidia|o__Bacteroidales|f__Bacteroidaceae|g__Bacteroides|s__Bacteroides_coprocola	-0.202305	0.0146819	0.0372999
k__Bacteria|p__Bacteroidetes|c__Bacteroidia|o__Bacteroidales|f__Bacteroidaceae|g__Bacteroides|s__Bacteroides_coprocola|t__GCF_000154845	-0.202305	0.0146819	0.0372999
k__Bacteria|p__Bacteroidetes|c__Bacteroidia|o__Bacteroidales|f__Rikenellaceae|g__Alistipes|s__Alistipes_senegalensis	0.107803	0.0188736	0.0471006
k__Bacteria|p__Bacteroidetes|c__Bacteroidia|o__Bacteroidales|f__Rikenellaceae|g__Alistipes|s__Alistipes_senegalensis|t__GCF_000312145	0.107803	0.0188736	0.0471006

## Sheet: H_M24h_vs_M0_tax
Taxonomic group	logFC	P.Value	adj.P.Val
k__Archaea|p__Euryarchaeota|c__Methanobacteria|o__Methanobacteriales|f__Methanobacteriaceae|g__Methanobrevibacter|s__Methanobrevibacter_unclassified	0.494164	2.86812e-05	0.0080881

## Sheet: T2D_M7d_vs_M0_tax
Taxonomic group	logFC	P.Value	adj.P.Val
k__Bacteria|p__Firmicutes|c__Clostridia|o__Clostridiales|f__Clostridiaceae	0.391831	4.92563e-05	0.0075043
k__Bacteria|p__Firmicutes|c__Bacilli|o__Lactobacillales|f__Streptococcaceae|g__Lactococcus	0.31629	5.45767e-05	0.0075043
k__Bacteria|p__Firmicutes|c__Clostridia|o__Clostridiales|f__Clostridiaceae|g__Clostridium	0.365226	0.000107212	0.00982775
k__Bacteria|p__Bacteroidetes|c__Bacteroidia|o__Bacteroidales|f__Porphyromonadaceae|g__Parabacteroides|s__Parabacteroides_distasonis	0.215363	0.00029042	0.0130672
k__Bacteria|p__Bacteroidetes|c__Bacteroidia|o__Bacteroidales|f__Porphyromonadaceae|g__Parabacteroides|s__Parabacteroides_distasonis|t__Parabacteroides_distasonis_unclassified	0.215363	0.00029042	0.0130672
k__Bacteria|p__Bacteroidetes|c__Bacteroidia|o__Bacteroidales|f__Porphyromonadaceae|g__Barnesiella	-0.407266	0.000380136	0.0130672
k__Bacteria|p__Bacteroidetes|c__Bacteroidia|o__Bacteroidales|f__Porphyromonadaceae|g__Barnesiella|s__Barnesiella_intestinihominis	-0.407266	0.000380136	0.0130672
k__Bacteria|p__Bacteroidetes|c__Bacteroidia|o__Bacteroidales|f__Porphyromonadaceae|g__Barnesiella|s__Barnesiella_intestinihominis|t__GCF_000296465	-0.407266	0.000380136	0.0130672
k__Bacteria|p__Actinobacteria|c__Actinobacteria|o__Bifidobacteriales|f__Bifidobacteriaceae|g__Bifidobacterium|s__Bifidobacterium_adolescentis	-0.532463	0.000819078	0.0210604
k__Bacteria|p__Actinobacteria|c__Actinobacteria|o__Bifidobacteriales|f__Bifidobacteriaceae|g__Bifidobacterium|s__Bifidobacterium_adolescentis|t__Bifidobacterium_adolescentis_unclassified	-0.532463	0.000819078	0.0210604
k__Bacteria|p__Firmicutes|c__Bacilli|o__Lactobacillales|f__Streptococcaceae|g__Lactococcus|s__Lactococcus_lactis	0.250802	0.000926934	0.0210604
k__Bacteria|p__Firmicutes|c__Bacilli|o__Lactobacillales|f__Streptococcaceae|g__Lactococcus|s__Lactococcus_lactis|t__Lactococcus_lactis_unclassified	0.250802	0.000926934	0.0210604
k__Bacteria|p__Actinobacteria|c__Actinobacteria|o__Bifidobacteriales	-0.619483	0.00133523	0.0210604
k__Bacteria|p__Actinobacteria|c__Actinobacteria|o__Bifidobacteriales|f__Bifidobacteriaceae	-0.619483	0.00133523	0.0210604
k__Bacteria|p__Actinobacteria|c__Actinobacteria|o__Bifidobacteriales|f__Bifidobacteriaceae|g__Bifidobacterium	-0.617957	0.00136181	0.0210604
k__Bacteria|p__Firmicutes|c__Clostridia|o__Clostridiales|f__Oscillospiraceae	0.154187	0.00139178	0.0210604
k__Bacteria|p__Firmicutes|c__Clostridia|o__Clostridiales|f__Oscillospiraceae|g__Oscillibacter	0.154187	0.00139178	0.0210604
k__Bacteria|p__Firmicutes|c__Clostridia|o__Clostridiales|f__Oscillospiraceae|g__Oscillibacter|s__Oscillibacter_unclassified	0.154187	0.00139178	0.0210604
k__Bacteria|p__Firmicutes|c__Bacilli|o__Lactobacillales|f__Enterococcaceae|g__Enterococcus|s__Enterococcus_faecium	0.369406	0.00153343	0.0210604
k__Bacteria|p__Firmicutes|c__Bacilli|o__Lactobacillales|f__Enterococcaceae|g__Enterococcus|s__Enterococcus_faecium|t__Enterococcus_faecium_unclassified	0.369406	0.00153343	0.0210604
k__Bacteria|p__Firmicutes|c__Clostridia|o__Clostridiales|f__Peptostreptococcaceae|g__Peptostreptococcaceae_noname|s__Clostridium_bartlettii	-0.177327	0.00168484	0.0210604
k__Bacteria|p__Firmicutes|c__Clostridia|o__Clostridiales|f__Peptostreptococcaceae|g__Peptostreptococcaceae_noname|s__Clostridium_bartlettii|t__GCF_000154445	-0.177327	0.00168484	0.0210604
k__Bacteria|p__Bacteroidetes|c__Bacteroidia|o__Bacteroidales|f__Bacteroidaceae|g__Bacteroides|s__Bacteroides_vulgatus	0.422195	0.00412834	0.0473039
k__Bacteria|p__Bacteroidetes|c__Bacteroidia|o__Bacteroidales|f__Bacteroidaceae|g__Bacteroides|s__Bacteroides_vulgatus|t__Bacteroides_vulgatus_unclassified	0.422195	0.00412834	0.0473039
k__Bacteria|p__Firmicutes|c__Bacilli|o__Lactobacillales|f__Enterococcaceae	0.332635	0.00470859	0.0498024
k__Bacteria|p__Firmicutes|c__Bacilli|o__Lactobacillales|f__Enterococcaceae|g__Enterococcus	0.332635	0.00470859	0.0498024

## Sheet: H_SE_M0_tax
Taxonomic group	logFC	P.Value	adj.P.Val
k__Bacteria|p__Firmicutes|c__Erysipelotrichia|o__Erysipelotrichales|f__Erysipelotrichaceae|g__Erysipelotrichaceae_noname	-1.01954	0.000909478	0.041707
k__Bacteria|p__Firmicutes|c__Erysipelotrichia|o__Erysipelotrichales|f__Erysipelotrichaceae|g__Erysipelotrichaceae_noname|s__Eubacterium_biforme	-1.01456	0.00103528	0.041707
k__Bacteria|p__Firmicutes|c__Erysipelotrichia|o__Erysipelotrichales|f__Erysipelotrichaceae|g__Erysipelotrichaceae_noname|s__Eubacterium_biforme|t__GCF_000156655	-1.01456	0.00103528	0.041707
k__Bacteria|p__Firmicutes|c__Negativicutes|o__Selenomonadales|f__Veillonellaceae|g__Veillonella	-0.419087	0.000699454	0.041707
k__Bacteria|p__Firmicutes|c__Negativicutes|o__Selenomonadales|f__Acidaminococcaceae|g__Phascolarctobacterium	-0.653924	0.000977838	0.041707
k__Bacteria|p__Firmicutes|c__Negativicutes|o__Selenomonadales|f__Acidaminococcaceae|g__Phascolarctobacterium|s__Phascolarctobacterium_succinatutens	-0.653924	0.000977838	0.041707
k__Bacteria|p__Firmicutes|c__Negativicutes|o__Selenomonadales|f__Acidaminococcaceae|g__Phascolarctobacterium|s__Phascolarctobacterium_succinatutens|t__GCF_000188175	-0.653924	0.000977838	0.041707
k__Bacteria|p__Firmicutes|c__Clostridia|o__Clostridiales|f__Lachnospiraceae|g__Butyrivibrio|s__Butyrivibrio_crossotus	-0.895845	0.00154182	0.0456409
k__Bacteria|p__Firmicutes|c__Clostridia|o__Clostridiales|f__Lachnospiraceae|g__Butyrivibrio|s__Butyrivibrio_crossotus|t__GCF_000156015	-0.895845	0.00154182	0.0456409
k__Bacteria|p__Firmicutes|c__Clostridia|o__Clostridiales|f__Lachnospiraceae|g__Butyrivibrio	-0.896645	0.00171081	0.0456409
k__Bacteria|p__Firmicutes|c__Negativicutes|o__Selenomonadales|f__Veillonellaceae|g__Veillonella|s__Veillonella_unclassified	-0.325024	0.00178032	0.0456409

## Sheet: H_SE_M7d_tax
Taxonomic group	logFC	P.Value	adj.P.Val
k__Bacteria|p__Bacteroidetes|c__Bacteroidia|o__Bacteroidales|f__Rikenellaceae|g__Alistipes|s__Alistipes_onderdonkii	1.33588	4.25406e-07	5.99823e-05
k__Bacteria|p__Bacteroidetes|c__Bacteroidia|o__Bacteroidales|f__Rikenellaceae|g__Alistipes|s__Alistipes_onderdonkii|t__GCF_000374505	1.33588	4.25406e-07	5.99823e-05

## Sheet: T2D_SE_M0_tax
Taxonomic group	logFC	P.Value	adj.P.Val
k__Bacteria|p__Firmicutes|c__Bacilli|o__Lactobacillales|f__Streptococcaceae|g__Streptococcus|s__Streptococcus_parasanguinis	0.756496	7.63018e-05	0.00724612
k__Bacteria|p__Firmicutes|c__Bacilli|o__Lactobacillales|f__Streptococcaceae|g__Streptococcus|s__Streptococcus_parasanguinis|t__Streptococcus_parasanguinis_unclassified	0.756496	7.63018e-05	0.00724612
k__Bacteria|p__Firmicutes|c__Clostridia|o__Clostridiales|f__Ruminococcaceae|g__Ruminococcus|s__Ruminococcus_lactaris	-0.888843	0.000107825	0.00724612
k__Bacteria|p__Firmicutes|c__Clostridia|o__Clostridiales|f__Ruminococcaceae|g__Ruminococcus|s__Ruminococcus_lactaris|t__Ruminococcus_lactaris_unclassified	-0.888843	0.000107825	0.00724612
k__Bacteria|p__Bacteroidetes|c__Bacteroidia|o__Bacteroidales|f__Prevotellaceae|g__Prevotella|s__Prevotella_stercorea	1.83097	0.000156391	0.00724612
k__Bacteria|p__Bacteroidetes|c__Bacteroidia|o__Bacteroidales|f__Prevotellaceae|g__Prevotella|s__Prevotella_stercorea|t__GCF_000235885	1.83097	0.000156391	0.00724612
k__Bacteria|p__Firmicutes|c__Clostridia|o__Clostridiales|f__Ruminococcaceae|g__Ruminococcus|s__Ruminococcus_bromii	2.26827	0.00033212	0.0115412
k__Bacteria|p__Firmicutes|c__Clostridia|o__Clostridiales|f__Ruminococcaceae|g__Ruminococcus|s__Ruminococcus_bromii|t__GCF_000209875	2.26827	0.00033212	0.0115412

## Sheet: T2D_SE_M7d_tax
Taxonomic group	logFC	P.Value	adj.P.Val
k__Bacteria|p__Firmicutes|c__Clostridia|o__Clostridiales|f__Ruminococcaceae|g__Ruminococcus|s__Ruminococcus_lactaris	-1.03442	6.61168e-06	0.000919024
k__Bacteria|p__Firmicutes|c__Clostridia|o__Clostridiales|f__Ruminococcaceae|g__Ruminococcus|s__Ruminococcus_lactaris|t__Ruminococcus_lactaris_unclassified	-1.03442	6.61168e-06	0.000919024
k__Bacteria|p__Bacteroidetes|c__Bacteroidia|o__Bacteroidales|f__Bacteroidaceae|g__Bacteroides|s__Bacteroides_plebeius	-0.75665	0.000159965	0.0111176
k__Bacteria|p__Bacteroidetes|c__Bacteroidia|o__Bacteroidales|f__Bacteroidaceae|g__Bacteroides|s__Bacteroides_plebeius|t__GCF_000187895	-0.75665	0.000159965	0.0111176

## Sheet: H_M7d_vs_M0_path
Pathway	logFC	P.Value	adj.P.Val
PWY-5083: NAD/NADH phosphorylation and dephosphorylation	2.11033	1.8406e-10	6.93905e-08
PWY-7254: TCA cycle VII (acetate-producers)	1.84275	2.8395e-09	5.35246e-07
PWY-6895: superpathway of thiamin diphosphate biosynthesis II	2.27341	3.61994e-08	2.86532e-06
PWY-7328: superpathway of UDP-glucose-derived O-antigen building blocks biosynthesis	1.352	3.74587e-08	2.86532e-06
PWY-5173: superpathway of acetyl-CoA biosynthesis	1.15426	3.80015e-08	2.86532e-06
PWY0-1061: superpathway of L-alanine biosynthesis	2.31072	4.61324e-08	2.89865e-06
PWY0-1241: ADP-L-glycero-&beta;-D-manno-heptose biosynthesis	1.2074	1.30886e-07	7.04917e-06
PWY0-862: (5Z)-dodec-5-enoate biosynthesis	1.91209	2.44158e-07	1.15059e-05
PWY-4041: &gamma;-glutamyl cycle	1.55446	3.22002e-07	1.34883e-05
PWY-6282: palmitoleate biosynthesis I (from (5Z)-dodec-5-enoate)	1.93115	3.61066e-07	1.36122e-05
BIOTIN-BIOSYNTHESIS-PWY: biotin biosynthesis I	1.96695	4.54977e-07	1.54743e-05
PWY-6519: 8-amino-7-oxononanoate biosynthesis I	1.86095	4.92551e-07	1.54743e-05
FASYN-ELONG-PWY: fatty acid elongation -- saturated	1.93196	6.22463e-07	1.71354e-05
PWY-7664: oleate biosynthesis IV (anaerobic)	1.87041	6.36326e-07	1.71354e-05
PWYG-321: mycolate biosynthesis	1.87506	7.19012e-07	1.80712e-05
FASYN-INITIAL-PWY: superpathway of fatty acid biosynthesis initiation (E. coli)	1.69602	8.89156e-07	1.97183e-05
FERMENTATION-PWY: mixed acid fermentation	1.71741	8.81502e-07	1.97183e-05
PWY-7388: octanoyl-[acyl-carrier protein] biosynthesis (mitochondria, yeast)	1.64923	1.03671e-06	2.07633e-05
PWY-6284: superpathway of unsaturated fatty acids biosynthesis (E. coli)	1.82734	1.1015e-06	2.07633e-05
ENTBACSYN-PWY: enterobactin biosynthesis	1.43272	1.09202e-06	2.07633e-05
PWY-6891: thiazole biosynthesis II (Bacillus)	1.3984	1.21626e-06	2.08422e-05
PWY0-1338: polymyxin resistance	0.883196	1.17249e-06	2.08422e-05
PWY-6113: superpathway of mycolate biosynthesis	1.85517	1.66193e-06	2.61062e-05
PWY-7269: NAD/NADP-NADH/NADPH mitochondrial interconversion (yeast)	1.22051	1.54129e-06	2.52637e-05
PWY-5971: palmitate biosynthesis II (bacteria and plants)	1.86125	1.91806e-06	2.89244e-05
PWY-7315: dTDP-N-acetylthomosamine biosynthesis	1.44003	7.26188e-06	9.24894e-05
PWY-5723: Rubisco shunt	1.70524	8.80647e-06	0.000100607
PWY-5855: ubiquinol-7 biosynthesis (prokaryotic)	1.00667	7.85056e-06	9.24894e-05
PWY-5856: ubiquinol-9 biosynthesis (prokaryotic)	1.00667	7.85056e-06	9.24894e-05
PWY-5857: ubiquinol-10 biosynthesis (prokaryotic)	1.00667	7.85056e-06	9.24894e-05
PWY-6708: ubiquinol-8 biosynthesis (prokaryotic)	1.00667	7.85056e-06	9.24894e-05
AST-PWY: L-arginine degradation II (AST pathway)	0.803873	7.59708e-06	9.24894e-05
THISYN-PWY: superpathway of thiamin diphosphate biosynthesis I	2.27368	9.7784e-06	0.000102402
TCA-GLYOX-BYPASS: superpathway of glyoxylate bypass and TCA	1.56704	9.4575e-06	0.000101871
PWY-7446: sulfoglycolysis	0.76919	7.49408e-06	9.24894e-05
PWY-6803: phosphatidylcholine acyl editing	1.18434	9.13774e-06	0.000101321
GLYOXYLATE-BYPASS: glyoxylate cycle	1.62764	1.11867e-05	0.000113983
PWY-6892: thiazole biosynthesis I (E. coli)	1.61913	1.71626e-05	0.000170271
GLYCOLYSIS-TCA-GLYOX-BYPASS: superpathway of glycolysis, pyruvate dehydrogenase, TCA, and glyoxylate bypass	1.66322	1.83321e-05	0.00017721
PWY-6901: superpathway of glucose and xylose degradation	1.70346	2.27065e-05	0.000212452
PWY-6628: superpathway of L-phenylalanine biosynthesis	2.18325	2.57322e-05	0.000223859
GLUCOSE1PMETAB-PWY: glucose and glucose-1-phosphate degradation	1.4733	2.44097e-05	0.000219106
PWY-6630: superpathway of L-tyrosine biosynthesis	2.14904	2.61268e-05	0.000223859
UBISYN-PWY: superpathway of ubiquinol-8 biosynthesis (prokaryotic)	0.846736	2.31048e-05	0.000212452
PWY-2723: trehalose degradation V	0.95876	3.58126e-05	0.00030003
KETOGLUCONMET-PWY: ketogluconate metabolism	1.20332	5.39237e-05	0.00044194
P105-PWY: TCA cycle IV (2-oxoglutarate decarboxylase)	1.38917	0.000163186	0.00130896
PWY-561: superpathway of glyoxylate cycle and fatty acid degradation	1.23929	0.000212701	0.00157232
PWY0-1415: superpathway of heme biosynthesis from uroporphyrinogen-III	0.733593	0.000187896	0.00144565
PWY-7409: phospholipid remodeling (phosphatidylethanolamine, yeast)	0.761543	0.000187663	0.00144565
PWY-6629: superpathway of L-tryptophan biosynthesis	1.3957	0.000224701	0.00162908
PWY0-1261: anhydromuropeptides recycling	1.68671	0.000295391	0.00202477
GLYCOL-GLYOXDEG-PWY: superpathway of glycol metabolism and degradation	0.87039	0.000232397	0.00165308
PWY0-42: 2-methylcitrate cycle I	0.507515	0.000195223	0.00147198
PWY-5838: superpathway of menaquinol-8 biosynthesis I	1.25429	0.000336156	0.00222335
PWY-5747: 2-methylcitrate cycle II	0.483703	0.000279246	0.00194955
REDCITCYC: TCA cycle VIII (helicobacter)	1.36734	0.000457821	0.00282948
SO4ASSIM-PWY: sulfate reduction I (assimilatory)	1.1443	0.000447659	0.00281279
PWY-5920: superpathway of heme biosynthesis from glycine	0.567091	0.000328928	0.00221439
P122-PWY: heterolactic fermentation	0.819256	0.000425884	0.00272133
PWY-7013: L-1,2-propanediol degradation	0.764142	0.000376983	0.00245039
FUC-RHAMCAT-PWY: superpathway of fucose and rhamnose degradation	1.35753	0.000580568	0.00353023
PWY-5861: superpathway of demethylmenaquinol-8 biosynthesis	1.11393	0.000648947	0.0038227
PWY0-41: allantoin degradation IV (anaerobic)	0.537308	0.000694938	0.00403064
PWY-5705: allantoin degradation to glyoxylate III	0.792388	0.000850534	0.00485835
NAGLIPASYN-PWY: lipid IVA biosynthesis	1.16445	0.00115614	0.00597074
PWY-5897: superpathway of menaquinol-11 biosynthesis	1.30231	0.00111935	0.00588641
PWY-5898: superpathway of menaquinol-12 biosynthesis	1.30231	0.00111935	0.00588641
PWY-5899: superpathway of menaquinol-13 biosynthesis	1.30231	0.00111935	0.00588641
PWY-1269: CMP-3-deoxy-D-manno-octulosonate biosynthesis I	0.655931	0.000969523	0.00545537
SULFATE-CYS-PWY: superpathway of sulfate assimilation and cysteine biosynthesis	0.973161	0.0012152	0.00619094
PWY490-3: nitrate reduction VI (assimilatory)	0.67899	0.00112419	0.00588641
POLYISOPRENSYN-PWY: polyisoprenoid biosynthesis (E. coli)	1.05948	0.00139157	0.0069029
PWY-5384: sucrose degradation IV (sucrose phosphorylase)	1.01598	0.0016109	0.00748539
GLUCARDEG-PWY: D-glucarate degradation I	0.639288	0.00111715	0.00588641
PWY-7204: pyridoxal 5'-phosphate salvage II (plants)	1.33655	0.00148321	0.00707809
PWY-4702: phytate degradation I	0.950591	0.00207721	0.00909608
METHGLYUT-PWY: superpathway of methylglyoxal degradation	0.597493	0.00136022	0.00683737
PWY-5918: superpathay of heme biosynthesis from glutamate	0.979418	0.00169287	0.00759777
PWY-5484: glycolysis II (from fructose 6-phosphate)	0.62581	0.00145834	0.00704864
THRESYN-PWY: superpathway of L-threonine biosynthesis	-0.145278	0.000616681	0.0036903
GLYCOLYSIS-E-D: superpathway of glycolysis and Entner-Doudoroff	0.963202	0.00240057	0.00996358
PWY-5138: unsaturated, even numbered fatty acid &beta;-oxidation	0.544573	0.00143877	0.00704437
GLYCOLYSIS: glycolysis I (from glucose 6-phosphate)	0.635373	0.00164798	0.00748539
PWY0-1586: peptidoglycan maturation (meso-diaminopimelate containing)	0.551242	0.0016041	0.00748539
PWY-821: superpathway of sulfur amino acid biosynthesis (Saccharomyces cerevisiae)	1.07983	0.00294364	0.0120625
PWY-7209: superpathway of pyrimidine ribonucleosides degradation	-1.16201	0.00305256	0.0123744
PWY0-1533: methylphosphonate degradation I	0.624891	0.00209909	0.00909608
GALACTARDEG-PWY: D-galactarate degradation I	0.493776	0.00228675	0.00968658
GLUCARGALACTSUPER-PWY: superpathway of D-glucarate and D-galactarate degradation	0.493776	0.00228675	0.00968658
ANAEROFRUCAT-PWY: homolactic fermentation	0.479785	0.00164109	0.00748539
PYRIDNUCSAL-PWY: NAD salvage pathway I	1.27757	0.00448285	0.016733
PWY-5913: TCA cycle VI (obligate autotrophs)	0.732454	0.00348436	0.0138274
KDO-NAGLIPASYN-PWY: superpathway of (Kdo)2-lipid A biosynthesis	0.615165	0.00337406	0.0135321
PWY-5791: 1,4-dihydroxy-2-naphthoate biosynthesis II (plants)	0.923212	0.00505608	0.0185062
PWY-5837: 1,4-dihydroxy-2-naphthoate biosynthesis I	0.923212	0.00505608	0.0185062
PWY-5845: superpathway of menaquinol-9 biosynthesis	0.629167	0.00426114	0.0160645
PWY-5850: superpathway of menaquinol-6 biosynthesis I	0.629167	0.00426114	0.0160645
PWY-5896: superpathway of menaquinol-10 biosynthesis	0.629167	0.00426114	0.0160645
PWY-5860: superpathway of demethylmenaquinol-6 biosynthesis I	0.592667	0.00419534	0.0160645
PWY-5862: superpathway of demethylmenaquinol-9 biosynthesis	0.592667	0.00419534	0.0160645
PWY-5345: superpathway of L-methionine biosynthesis (by sulfhydrylation)	0.94543	0.00699112	0.0251014
PWY-7392: taxadiene biosynthesis (engineered)	0.990566	0.0106038	0.036342
PWY4LZ-257: superpathway of fermentation (Chlamydomonas reinhardtii)	0.906071	0.0121241	0.0397459
PWY66-400: glycolysis VI (metazoan)	0.791351	0.00848079	0.0296677
POLYAMSYN-PWY: superpathway of polyamine biosynthesis I	-0.63484	0.00932961	0.0322685
PWY-3001: superpathway of L-isoleucine biosynthesis I	-0.111661	0.002405	0.00996358
TRNA-CHARGING-PWY: tRNA charging	-0.169493	0.00183687	0.00814708
PWY-5692: allantoin degradation to glyoxylate II	0.537224	0.00849897	0.0296677
URDEGR-PWY: superpathway of allantoin degradation in plants	0.537224	0.00849897	0.0296677
PWY-5863: superpathway of phylloquinol biosynthesis	0.756429	0.0113371	0.0381614
PWY-5505: L-glutamate and L-glutamine biosynthesis	0.727283	0.013094	0.0425554
PWY-6823: molybdenum cofactor biosynthesis	0.43169	0.0108404	0.0368183
LPSSYN-PWY: superpathway of lipopolysaccharide biosynthesis	0.320194	0.0141668	0.0452617
PWY-724: superpathway of L-lysine, L-threonine and L-methionine biosynthesis II	-0.0971669	0.00650494	0.0235804
PWY-2942: L-lysine biosynthesis III	-0.0963843	0.0138604	0.0446614
PWY-6122: 5-aminoimidazole ribonucleotide biosynthesis II	-0.0972013	0.0120875	0.0397459
PWY-6277: superpathway of 5-aminoimidazole ribonucleotide biosynthesis	-0.0972013	0.0120875	0.0397459

## Sheet: T2D_M7d_vs_M0_path
Pathway	logFC	P.Value	adj.P.Val
PWY-7204: pyridoxal 5'-phosphate salvage II (plants)	0.971976	5.50695e-05	0.00880902
PWY-561: superpathway of glyoxylate cycle and fatty acid degradation	0.735189	6.26925e-05	0.00880902
GLYCOLYSIS-TCA-GLYOX-BYPASS: superpathway of glycolysis, pyruvate dehydrogenase, TCA, and glyoxylate bypass	0.98271	7.15917e-05	0.00880902
TCA-GLYOX-BYPASS: superpathway of glyoxylate bypass and TCA	0.887282	9.34644e-05	0.00880902
PWY-6629: superpathway of L-tryptophan biosynthesis	0.8043	0.000123541	0.00931501
PWY-7315: dTDP-N-acetylthomosamine biosynthesis	0.801744	0.000307538	0.0172157
PWY-6895: superpathway of thiamin diphosphate biosynthesis II	0.954034	0.000332608	0.0172157
POLYISOPRENSYN-PWY: polyisoprenoid biosynthesis (E. coli)	0.605545	0.000386945	0.0172157
P105-PWY: TCA cycle IV (2-oxoglutarate decarboxylase)	0.80578	0.000410984	0.0172157
PWY-6891: thiazole biosynthesis II (Bacillus)	0.701793	0.000476062	0.0179475
PWY-5838: superpathway of menaquinol-8 biosynthesis I	0.730544	0.000709476	0.0243157
PWY-5913: TCA cycle VI (obligate autotrophs)	0.684463	0.00104443	0.0295997
PWY-5861: superpathway of demethylmenaquinol-8 biosynthesis	0.666163	0.00107969	0.0295997
PWY-6606: guanosine nucleotides degradation II	0.52563	0.00117771	0.0295997
PWY-7269: NAD/NADP-NADH/NADPH mitochondrial interconversion (yeast)	0.59679	0.00113448	0.0295997
GLYCOL-GLYOXDEG-PWY: superpathway of glycol metabolism and degradation	0.523144	0.00125954	0.0296778
SALVADEHYPOX-PWY: adenosine nucleotides degradation II	0.44337	0.00159694	0.0342128
PWY66-389: phytol degradation	0.407282	0.0016335	0.0342128
PWY-6353: purine nucleotides degradation II (aerobic)	0.429475	0.00204167	0.0383384
PWY-6608: guanosine nucleotides degradation III	0.414552	0.00215472	0.0383384
PWY-7196: superpathway of pyrimidine ribonucleosides salvage	0.428855	0.00223725	0.0383384
PWY-6803: phosphatidylcholine acyl editing	0.620701	0.00288008	0.0472083
GLUCOSE1PMETAB-PWY: glucose and glucose-1-phosphate degradation	0.666677	0.0031438	0.0493838
PWY-6385: peptidoglycan biosynthesis III (mycobacteria)	0.146728	0.00196198	0.0383384

[truncated: 1 more sheets: R_vs_NR_M0_tax]
