# Supplementary material for: Baseline gut microbiome composition predicts metformin therapy short-term efficacy in newly diagnosed type 2 diabetes patients
Source: PLoS One. 2020 Oct 30;15(10):e0241338. doi: 10.1371/journal.pone.0241338 (PMC7598494; doi:10.1371/journal.pone.0241338)
Supplement: S3 Table — (XLSX) [file pone.0241338.s009.xlsx]

## Sheet: S3 Table
S3 Table. Sequence preprocessing information.
Sample	Raw Read Count	Trimmed Read Count	No Host Read Count	Nucleotides unaligned, %	AA unaligned, %
S1_H_M0	3156325	1054562	1054221	78.8949	64.0768
S1_H_M24h	3793852	1104426	1104167	74.814	64.8438
S1_H_M7d	3803824	1248173	1247963	64.8304	52.3072
S2_H_M0	3265083	1063150	1063075	68.1799	58.892
S2_H_M7d	3386826	1138198	1138172	69.4642	57.0604
S3_H_M0	5555509	2065669	2065357	69.4418	57.3718
S3_H_M24h	6810508	2355956	2355895	67.0828	54.8041
S3_H_M7d	5107955	1975249	1971773	62.8407	54.0037
S4_H_M0	4467617	1060014	1059830	80.5706	65.1963
S4_H_M24h	4218386	1021901	1021720	73.7758	60.1166
S4_H_M7d	4152455	1050911	1050544	73.2225	57.6719
S5_H_M0	6154926	2474866	2474662	69.1511	52.1466
S5_H_M24h	5633498	2148271	2148153	62.3797	45.4107
S5_H_M7d	6485092	2484158	2482749	51.6051	40.7401
S6_H_M0	7178828	1721758	1721723	62.5647	48.9554
S6_H_M24h	7824902	1795686	1795611	68.0202	48.6167
S6_H_M7d	7561176	1650603	1650379	61.9058	47.2256
S7_H_M0	5275333	2196799	2196612	69.6854	55.79
S7_H_M24h	660915	148524	148520	75.4047	73.8055
S7_H_M7d	5485957	1577186	1577118	60.0144	48.8826
S8_H_M0	5852071	1791996	1791677	53.1936	39.3084
S8_H_M24h	7158780	2602006	2601768	54.9756	36.2887
S8_H_M7d	6297648	2221385	2221104	48.9894	37.8975
S9_H_M0	10913861	2946655	2938336	68.2834	48.2924
S9_H_M24h	3189724	939115	938885	72.1936	58.9271
S9_H_M7d	3608229	904054	903256	72.3345	57.1907
S10_H_M0	4336312	1594780	1594675	56.4901	47.5923
S10_H_M24h	3831761	1453125	1453070	62.5751	52.7888
S10_H_M7d	5332332	1758180	1758090	70.6376	58.2989
S11_H_M0	3329071	1089171	1089170	49.087	40.549
S11_H_M24h	3086731	763878	763861	50.7811	44.0304
S11_H_M7d	2390301	703736	703727	58.9756	48.77
S12_H_M0	4369346	1640189	1639981	49.0809	40.8196
S12_H_M24h	4196389	1581912	1581871	47.9903	40.5366
S12_H_M7d	4029554	1521299	1491228	39.587	33.6152
S13_H_M0	4072495	1387174	1386663	65.5117	52.8004
S13_H_M24h	3829226	1289609	1289604	43.0802	38.174
S13_H_M7d	4173420	1422915	1422808	55.6545	44.4068
S14_H_M0	4044693	1094941	1094902	67.3936	55.3791
S14_H_M24h	4952435	1271412	1271314	68.6724	54.3719
S14_H_M7d	3906548	1052886	1052877	69.6777	54.4456
S15_H_M0	3898521	1215512	1215446	56.963	47.4061
S15_H_M24h	3356360	949360	949306	57.8856	48.3247
S15_H_M7d	3112673	862017	861987	52.2042	42.9049
S16_H_M0	2833439	756306	756262	78.2273	65.6915
S16_H_M24h	2923182	822537	822516	76.6893	63.047
S16_H_M7d	3092718	915280	915188	72.5706	63.95
S17_H_M0	3067064	1134973	1134926	53.5108	45.3731
S17_H_M24h	3024036	1109179	1109007	51.6333	42.7944
S17_H_M7d	5004565	1658971	1658774	55.1409	42.7856
S18_H_M0	3786585	1315009	1314539	68.4746	55.0494
S18_H_M24h	4084244	1330376	1329277	64.3761	50.8251
S18_H_M7d	2901803	933381	933301	65.7752	56.6057
S19_H_M0	4657081	2339200	2339172	52.9048	42.9345
S19_H_M24h	5032722	2308862	2308716	45.3786	35.0128
S19_H_M7d	4804313	2182440	2181014	47.6248	37.762
S20_H_M0	3117979	1104352	1103680	64.5273	55.0486
S20_H_M24h	4974646	1504525	1504467	59.0666	49.4651
S20_H_M7d	4053194	1317481	1317036	63.3518	49.0311
S21_H_M0	4076669	1242524	1238888	71.5333	59.2501
S21_H_M24h	2989613	730943	730520	69.0256	61.3574
S21_H_M7d	2907306	902342	901451	70.3927	61.6396
S22_H_M0	2971084	1070571	1064904	58.9449	50.8357
S22_H_M24h	4678179	1688290	1688201	55.5045	45.1234
S22_H_M7d	4704523	1921438	1921116	43.0928	37.1992
S23_H_M0	5823756	1952249	1952228	54.2487	38.186
S23_H_M24h	3607109	1282307	1282282	56.341	42.8039
S23_H_M7d	4960914	1628353	1628328	58.6598	46.6823
S24_H_M0	6022278	1352459	1352384	64.1999	49.8148
S24_H_M24h	5512098	1216076	1216020	66.2039	52.3274
S24_H_M7d	6058833	1370926	1370804	64.0642	49.8339
S25_H_M0	3925063	1457870	1456886	61.5283	44.118
S25_H_M24h	4232310	1603522	1601194	62.0684	44.3445
S26_H_M0	3950593	1462540	1462411	64.8131	46.3236
S26_H_M24h	3568557	1285284	1285180	60.5915	45.4191
S26_H_M7d	4220480	1489207	1489200	60.3415	45.8562
S27_H_M0	3199003	747245	747213	62.7583	55.6644
S27_H_M24h	3384629	804112	804107	63.5445	54.44
S27_H_M7d	3607868	878508	876380	61.9328	52.7844
S28_H_M0	4152271	1509530	1509404	70.9691	56.2765
S28_H_M24h	5276274	2050620	2049938	62.1849	47.7279
S28_H_M7d	5226231	1955453	1955371	64.114	49.8617
S29_H_M0	4503002	1597632	1597584	68.4946	58.4795
S29_H_M24h	4477326	1617190	1617140	70.2282	54.9982
S29_H_M7d	5334017	1908154	1907984	71.3643	53.7505
S30_H_M0	7139213	1968030	1967931	51.9154	41.0432
S30_H_M24h	7781261	2237264	2237252	41.0884	34.0779
S30_H_M7d	8055058	2088974	2088885	52.4134	39.2028
S31_H_M0	1403433	353350	353337	65.0436	59.7987
S31_H_M24h	2742786	534642	534536	53.1137	48.8966
S31_H_M7d	2783390	618957	602778	51.5556	48.7052
S32_H_M0	4458041	1246203	1245974	61.9893	50.5814
S32_H_M24h	3318215	1047799	1047749	63.1323	48.0809
S32_H_M7d	2850234	879320	879088	56.1375	48.7431
S33_H_M0	3275982	964165	964133	69.308	58.6595
S33_H_M24h	3472440	1159397	1159387	68.0138	55.0663
S33_H_M7d	3458035	1042965	1042876	71.2323	59.053
S34_H_M0	3731626	1329563	1328100	65.476	51.4573
S34_H_M24h	3769263	1226185	1226104	61.9499	50.319
S34_H_M7d	3653291	1232763	1232715	58.7161	46.3073
S35_H_M0	3878548	1276061	1276043	69.1519	51.3708
S35_H_M24h	4156987	1422623	1422221	65.107	49.1838
S35_H_M7d	3675776	1226302	1226241	60.6071	47.3785
S1_T2D_M0	5665302	2205323	2205178	63.0668	45.3562
S1_T2D_M7d	5634909	2023237	2020040	61.5673	42.3022
S2_T2D_M0	4708578	1229149	1229126	65.8247	48.4497
S2_T2D_M7d	3990477	1139113	1139110	68.1082	48.3937
S3_T2D_M0	6403506	2374157	2374006	64.2992	49.1009
S3_T2D_M7d	5981351	2118974	2118637	65.1561	57.7705
S4_T2D_M0	3167073	977304	977272	62.8175	53.3628
S4_T2D_M7d	3380768	870544	870454	67.2331	55.0342
S5_T2D_M0	3019578	984915	984891	53.0206	47.6582
S5_T2D_M7d	3801878	1242663	1242355	56.111	48.1688
S6_T2D_M0	3773624	1203348	1203247	64.2767	56.7745
S6_T2D_M7d	3767359	1178531	1178522	52.1447	47.7306
S7_T2D_M0	4164564	1269700	1269676	52.7494	42.4554
S7_T2D_M7d	4012082	1287862	1287751	49.1782	40.2222
S8_T2D_M0	7351231	1799907	1799751	58.2812	42.4686
S8_T2D_M7d	7581932	1849134	1849013	55.5519	39.1933
S9_T2D_M0	3205532	1173891	1173878	58.0248	50.0486
S9_T2D_M7d	3749507	1222993	1222363	58.1739	48.3094
S10_T2D_M0	3228166	1165510	1165477	72.8322	55.0823
S10_T2D_M7d	3348073	1210688	1210580	68.5901	56.9366
S11_T2D_M0	5846672	1614186	1614128	74.8886	55.8418
S11_T2D_M7d	7714569	2140644	2140528	73.3598	55.8316
S12_T2D_M0	2926819	920651	920575	57.8648	44.4415
S12_T2D_M7d	3368511	1058226	1058216	67.1096	46.5682
S13_T2D_M0	3630558	1249906	1249263	57.4849	44.7822
S13_T2D_M7d	3387161	1187291	1186828	60.6291	49.756
S14_T2D_M0	2209590	837208	837072	63.4931	54.592
S14_T2D_M7d	2538519	941474	941393	66.6131	58.0003
S15_T2D_M0	3803947	986845	986822	77.4902	58.7061
S15_T2D_M7d	4066049	1170020	1169974	70.5215	55.6122
S16_T2D_M0	2970939	1033131	1032832	85.1769	70.6262
S16_T2D_M7d	3825209	1251736	1248031	87.1842	74.4898
S17_T2D_M0	4613619	1231690	1231677	59.9996	45.1894
S17_T2D_M7d	4636424	1154501	1154464	56.8165	43.481
S18_T2D_M0	2663077	912119	911829	70.8022	57.1716
S18_T2D_M7d	2272102	764525	764283	73.011	60.3546
S19_T2D_M0	3527469	1154269	1154262	59.872	46.3869
S19_T2D_M7d	3110543	1028857	1028419	53.3721	40.9623
S20_T2D_M0	4043513	932226	932201	58.3252	47.2491
S20_T2D_M7d	4424002	1118598	1117802	62.3419	50.904
S21_T2D_M0	2928524	885193	884935	53.7085	47.1185
S21_T2D_M7d	3032505	915857	914230	56.7904	50.3293
S22_T2D_M0	10369119	2750394	2748375	79.2266	53.7181
S22_T2D_M7d	7145070	2685899	2684700	68.6903	51.8761
S23_T2D_M0	4786639	1414617	1414586	61.1054	46.513
S23_T2D_M7d	4773001	1476875	1476827	59.0238	45.4055
S24_T2D_M0	3603734	1203331	1202914	55.4094	44.4766
S24_T2D_M7d	2687341	863376	862888	57.8759	46.0825
S25_T2D_M0	3871467	963076	962917	58.6889	50.2713
S25_T2D_M7d	4123329	1120741	1120715	60.4403	51.6303
S26_T2D_M0	3937089	1237253	1237232	44.2118	36.6824
S26_T2D_M7d	3176581	955785	955768	42.0289	38.0278
S27_T2D_M0	3551937	974612	973229	72.4215	60.2165
S27_T2D_M7d	4627965	1200462	1200164	68.3782	54.3299
S28_T2D_M0	5392901	1262362	1262356	70.4629	52.0884
S28_T2D_M7d	5699792	1416814	1416477	63.9073	48.8591
S29_T2D_M0	2219279	780663	780618	67.3933	52.6852
S29_T2D_M7d	2501153	880202	880181	67.8575	53.1527
S30_T2D_M0	3698033	1154012	1151931	41.9758	36.1055
S30_T2D_M7d	2776206	874567	871655	55.642	50.383
S31_T2D_M0	4270855	1305267	1304680	69.4029	54.3587
S31_T2D_M7d	4098884	1274987	1274859	66.9007	54.7592
S32_T2D_M0	2671936	906930	906867	69.2214	53.374
S32_T2D_M7d	1727161	465162	465142	67.1524	58.6195
S33_T2D_M0	3025939	900456	900430	63.2114	41.7586
S33_T2D_M7d	2723381	906776	906759	57.3247	44.0458
S34_T2D_M0	2746230	904105	904080	61.7996	48.3514
S34_T2D_M7d	2798858	935433	935359	53.1287	43.2474
S35_T2D_M0	2431110	725243	725136	71.3418	53.5479
S35_T2D_M7d	2172804	646852	646828	69.9246	60.7655
S36_T2D_M0	4214263	1345846	1345757	54.9315	38.8725
S36_T2D_M7d	3441149	1115862	1115769	50.357	38.0481
S37_T2D_M0	5959664	1075241	1074966	64.0416	43.6184
S37_T2D_M7d	3783191	501833	501794	57.2342	54.1509
S38_T2D_M0	3495129	1083269	1083218	74.2016	63.9562
S38_T2D_M7d	2529755	748370	748346	73.0576	63.8354
S39_T2D_M0	5892648	2033700	2032070	47.623	35.2626
S39_T2D_M7d	5346253	1655727	1655683	85.7125	83.1119
S40_T2D_M0	8459365	2207049	2206729	68.029	49.1536
S40_T2D_M7d	9858302	2337790	2337753	71.0954	47.8732
S41_T2D_M0	3918611	1184475	1184364	61.6866	51.7714
S41_T2D_M7d	3363540	1136381	1134835	59.7367	51.0751
S42_T2D_M0	7890531	2232314	2232274	59.8728	41.7617
S42_T2D_M7d	7087971	1940248	1939903	59.4549	42.5376
S43_T2D_M0	5944276	1437864	1437717	62.4928	50.1726
S43_T2D_M7d	6905864	1912457	1912396	49.8348	40.4653
S44_T2D_M0	5304172	772115	772104	51.2138	44.0906
S44_T2D_M7d	6696744	1083122	1083054	58.1121	45.5519
S45_T2D_M0	2157473	196342	196341	73.3805	72.0288
S45_T2D_M7d	942440	93608	93561	87.0138	85.9824
S46_T2D_M0	5900920	1274217	1273269	42.539	34.8227
S46_T2D_M7d	6818554	1685411	1685223	38.4844	32.9777
S47_T2D_M0	2585797	846914	846613	62.9031	50.9634
S47_T2D_M7d	28929722	8213783	8203635	53.5953	39.9684
S48_T2D_M0	8673075	2273490	2273153	72.7834	49.7889
S48_T2D_M7d	7107807	1938368	1934889	66.704	50.3149
S49_T2D_M0	7025401	2003071	2002704	75.7225	56.9774
S49_T2D_M7d	7426281	2042043	2041038	77.8458	59.2925
S50_T2D_M0	7862395	1757863	1757814	62.1642	48.2629
S50_T2D_M7d	9898415	2862749	2862702	63.0305	45.2644
